# Supplementary material for: Chemical Composition and Neuroprotective Properties of Indonesian Stingless Bee (Geniotrigona thoracica) Propolis Extract in an In-Vivo Model of Intracerebral Hemorrhage (ICH)
Source: Nutrients. 2024 Jun 14;16(12):1880. doi: 10.3390/nu16121880 (PMC11206540; doi:10.3390/nu16121880)
Supplement: Supplementary file 1 [file nutrients-16-01880-s001.zip]

Archive with 1 entries (1 files):
- nutrients-2982041-supplementary.xlsx
