# Supplementary material for: Chemical Composition and Neuroprotective Properties of Indonesian Stingless Bee (Geniotrigona thoracica) Propolis Extract in an In-Vivo Model of Intracerebral Hemorrhage (ICH)
Source: Nutrients. 2024 Jun 14;16(12):1880. doi: 10.3390/nu16121880 (PMC11206540; doi:10.3390/nu16121880)
Supplement: Supplementary file 1 [file nutrients-16-01880-s001.zip › nutrients-2982041-supplementary.xlsx]

## Sheet: Sheet1
Day 3	rotarod (s)		morris water maze (s)		Edema index (%)		Virchow robbin (micrometer)		SUR-1 (%)		NFKB (%)		Aquaporin-4 (%)		MMP-9 (%)		TUNEL assay (%)
	mean	stdev	mean	stdev	mean	stdev	mean	stdev	mean	stdev	mean	stdev	mean	stdev	mean	stdev	mean	stdev
Control	40.6667	9.33095	34	10.139	-0.115	0.57204	1.24967	0.348612	16.6733	2.90499	16.1033	4.11564	16.6617	3.89308	18.215	2.59159	8.115	3.32923
ICH	123.5	37.7399	106.333	17.4547	4.86167	0.578668	5.17417	1.60704	67.65	7.37185	21.7717	9.94794	65.3067	8.16464	58.1067	5.46928	35.2167	7.14555
M	91	28.5727	51.8333	14.6344	3.38167	0.54389	3.6925	0.737939	32.9633	9.63531	26.805	8.3523	56.9067	13.8664	64.1233	5.71326	29.6117	9.52073
P-A	79.6667	36.1423	72.5	14.5155	4.43333	1.1247	3.44717	0.730812	50.3333	8.30891	35.985	6.95128	67.615	9.81537	58.8483	6.69262	28.41	10.4175
P-M	98.5	20.6277	51.1667	11.1967	2.02667	0.353421	2.824	0.809181	26.5317	3.65778	39.795	7.54782	61.72	7.72807	59.3117	5.07635	30.7267	10.2753
P- B+A	83.5	13.561	68.8333	19.5389	3.31333	0.447422	3.723	0.925364	58.6033	8.7351	45.2283	4.91075	65.8883	9.15788	60.33	4.36484	35.4917	5.63354
Day 7
Control	101.333	24.8489	17.5	4.96991	0.415	0.558668	1.0445	0.286767	15.98	4.39257	16.4833	3.29051	16.96	3.99706	15.84	4.33097	10.0283	2.10039
ICH	13.3333	8.23812	93.8333	24.6042	4.60167	0.301092	2.32233	1.14282	51.645	8.17724	53.58	10.2352	53.555	10.1439	45.79	14.8464	30.7067	2.80408
M	32.1667	15.2632	18.8333	7.02614	3.895	1.36073	1.7885	0.305872	30.3517	7.31792	29.6917	15.8835	23.7417	9.79875	54.87	11.7435	27.2933	5.48294
P-A	42.1667	34.1257	29.3333	6.77249	3.44	0.502713	1.945	0.539001	45.6583	8.77344	50.76	8.26503	53.9583	3.96627	58.4167	8.5632	26.2133	5.11073
P-M	35.3333	11.6905	17	6.22896	2.35	0.487565	1.66167	0.408475	30.015	6.4636	40.0733	14.0877	37.0783	18.5847	57.9433	6.18395	23.135	5.76967
P- B+A	14.1667	5.45588	39	11.1535	2.88333	0.58664	1.48117	0.289156	52.0683	5.04959	56.8133	7.25407	50.375	7.12788	47.1783	14.7093	23.6217	4.16483
Day 14
Control	139.5	37.8814	8	1.82574	0.6825	0.32387			15.69	3.50555	15.1625	3.45266	16.5775	3.38129	16.86	3.4262
ICH	55.75	5.31507	67.75	11.5	3.2055	0.644392			22.95	2.86416	19.1825	2.86074	14.795	5.22036	23.69	6.53312
M	118.5	29.4449	9.75	2.21736	2.35925	0.806255			17.535	1.23851	22.06	5.96737	18.145	4.92159	23.405	5.53143
P-A	124.5	37.8286	14.75	4.78714	3.348	0.268514			23.255	2.65804	26.49	3.61789	15.805	6.90291	15.28	4.66159
P-M	135	42.9651	8.5	3.51188	3.33325	0.3225			16.52	3.54923	20.7025	3.82336	16.185	3.03941	22.33	3.18014
P- B+A	83.25	7.5	11.5	3.10913	2.54475	1.29013			25.4325	3.36142	22.1725	4.28774	19.9925	5.48189	17.1225	6.25568
